# Supplementary material for: The Nitrofuran-Warhead-Equipped Spirocyclic Azetidines Show Excellent Activity against Mycobacterium tuberculosis
Source: Molecules. 2024 Jun 27;29(13):3071. doi: 10.3390/molecules29133071 (PMC11243650; doi:10.3390/molecules29133071)
Supplement: Supplementary file 1 [file molecules-29-03071-s001.zip]

Archive with 1 entries (1 files):
- molecules-3043702-supplementary.pdf
